# Supplementary material for: In Vivo Mechanical Demands on Vertebral Body Replacements During Rehabilitation Exercises: A Multidimensional and Longitudinal Analysis
Source: Bioengineering (Basel). 2026 Jun 26;13(7):753. doi: 10.3390/bioengineering13070753 (PMC13405652; doi:10.3390/bioengineering13070753)
Supplement: Supplementary file 1 [file bioengineering-13-00753-s001.zip]

Archive with 1 entries (1 files):
- bioengineering-4387355-supplementary.xlsx
