# Supplementary material for: In Vivo Mechanical Demands on Vertebral Body Replacements During Rehabilitation Exercises: A Multidimensional and Longitudinal Analysis
Source: Bioengineering (Basel). 2026 Jun 26;13(7):753. doi: 10.3390/bioengineering13070753 (PMC13405652; doi:10.3390/bioengineering13070753)
Supplement: Supplementary file 1 [file bioengineering-13-00753-s001.zip › bioengineering-4387355-supplementary.xlsx]

## Sheet: Sheet1
OrthoLoad_file_identifier	ID	Task_number	Task_label	Posture	time	BW_N	BW_kg_est	window_trim_frac	n_samples_window	t_start_s	t_end_s	duration_s	F_peak_N	F_peak_pctBW	F_mean_N	F_mean_pctBW	F_impulse_Ns	F_impulse_BWs	F_CV	M_res_peak_Nm	ShearRatio_peak	ShearRatio_median	Threshold_pctBW	Threshold_N	TimeAboveThreshold_s	TimeAboveThreshold_pct	ForceObliquityAngle_peak_deg	ForceObliquityAngle_median_deg	LeverArmIndex_MresOverF_peak_m	SafetyIndex	SafetyIndex 0-100
wp1_101106_1_4.akf	1	1	Supine; right hip flex–ext (knee extended)	Supine	1.6	660	67.2783	0	715	0	7.242	7.242	53.71	8.13788	46.9531	7.1141	340.066	0.515251	0.076241	0.283725	0.195986	0.163906	10	66	0	0	11.0886	9.30836	0.00611398	1.68446	0
wp1_090707_1_118.akf	1	1	Supine; right hip flex–ext (knee extended)	Supine	10	660	67.2783	0	495	0	5.042	5.042	24.04	3.64242	19.7476	2.99206	99.5731	0.150868	0.156663	0.327109	0.527765	0.261043	10	66	0	0	27.8235	14.6302	0.01967	1.96644	0.120673
wp1_250407_1_50.akf	1	2	Supine; bilateral hip flex–ext (knees extended)	Supine	7	660	67.2783	0	695	0	7.049	7.049	141.92	21.503	89.2646	13.5249	629.423	0.953672	0.38605	0.477598	0.294007	0.198236	10	66	5.257	74.578	16.3837	11.2127	0.0142766	8.40685	2.87681
wp1_090707_1_121.akf	1	2	Supine; bilateral hip flex–ext (knees extended)	Supine	10	660	67.2783	0	615	0	6.243	6.243	189.23	28.6712	104.76	15.8727	653.525	0.990189	0.46449	0.883742	0.482447	0.221914	10	66	4.656	74.5795	25.7548	12.512	0.0151561	18.245	7.08699
wp1_301107_1_73.akf	1	2	Supine; bilateral hip flex–ext (knees extended)	Supine	14	660	67.2783	0	674	0	6.84	6.84	201.27	30.4955	148.384	22.4824	1015.25	1.53826	0.359104	0.808332	0.220478	0.179016	10	66	6.054	88.5088	12.4335	10.1494	0.00569545	8.9237	3.098
wp1_110209_1_180.akf	1	2	Supine; bilateral hip flex–ext (knees extended)	Supine	29	660	67.2783	0	789	0	8.045	8.045	173.59	26.3015	116.038	17.5816	933.454	1.41432	0.416975	0.947523	0.684503	0.0911679	10	66	5.762	71.6221	34.3918	5.20913	0.00829408	21.0511	8.28786
wp1_090707_1_122.akf	1	3	Supine; pelvic bridge	Supine	10	660	67.2783	0	675	0	6.846	6.846	230.27	34.8894	113.6	17.2121	776.093	1.1759	0.725076	0.484768	1.87615	0.0885764	10	66	4.059	59.2901	61.9421	5.06184	0.0252875	53.1133	22.0087
wp1_160408_1_73.akf	1	3	Supine; pelvic bridge	Supine	19	660	67.2783	0	954	0	9.645	9.645	523.75	79.3561	287.802	43.6064	2761.88	4.18467	0.663792	1.746	0.271453	0.0882722	10	66	8.174	84.7486	15.1871	5.04455	0.00592968	34.5887	14.0812
wp1_310107_1_146.akf	1	4	Supine; cervical flexion (head lift)	Supine	4	660	67.2783	0	398	0	4.04	4.04	185.83	28.1561	87.5711	13.2683	353.018	0.534876	0.652924	0.262488	0.159847	0.138909	10	66	2.035	50.3713	9.08174	7.90832	0.00817104	7.346	2.42283
wp1_281106_1_100.akf	1	4	Supine; cervical flexion (head lift)	Supine	2.2	660	67.2783	0	478	0	4.849	4.849	99.1	15.0152	58.7777	8.90571	284.873	0.431626	0.513934	0.381051	0.868946	0.169338	10	66	2.159	44.5246	40.9889	9.61118	0.0202325	14.9102	5.65988
wp1_151206_1_96.akf	1	4	Supine; cervical flexion (head lift)	Supine	2.8	660	67.2783	0	478	0	4.841	4.841	104.25	15.7955	68.2774	10.3451	330.749	0.501135	0.375245	0.450888	0.23191	0.136912	10	66	2.585	53.3981	13.0567	7.79601	0.0108111	4.90745	1.37926
wp1_281106_1_104.akf	1	5	Supine; bilateral leg cycling	Supine	2.2	660	67.2783	0	718	0	7.249	7.249	254.44	38.5515	158.645	24.0371	1149.42	1.74155	0.315499	0.763479	0.271041	0.15095	10	66	6.9	95.1855	15.1651	8.58399	0.0125039	13.267	4.95669
wp1_151206_1_100.akf	1	6	Supine; unilateral leg cycling (right)	Supine	2.8	660	67.2783	0	831	0	8.449	8.449	45.08	6.8303	34.1572	5.17533	288.57	0.437227	0.147949	0.353412	0.228911	0.111615	10	66	0	0	12.8935	6.36873	0.0115745	1.7496	0.0278756
wp2_050707_1_135.akf	2	3	Supine; pelvic bridge	Supine	8	720	73.3945	0	653	0	5.04	5.04	685.32	95.1833	459.845	63.8673	2302.84	3.19839	0.489239	2.74113	1.31197	0.138861	10	72	5.04	100	52.6849	7.90558	0.0186766	112.736	47.5241
wp2_140207_1_158.akf	2	6	Supine; unilateral leg cycling (right)	Supine	3	720	73.3945	0	1940	0	15.242	15.242	126.12	17.5167	103.758	14.4108	1581.45	2.19646	0.0878858	1.67815	1.24048	0.905062	10	72	15.242	100	51.1264	42.1471	0.0190829	14.8358	5.62806
wp2_140207_1_164.akf	2	3	Supine; pelvic bridge	Supine	3	720	73.3945	0	675	0	5.241	5.241	511.59	71.0542	297.601	41.3335	1552.53	2.1563	0.57893	1.50087	2.43646	0.335685	10	72	5.241	100	67.6852	18.5561	0.0185613	103.788	43.6947
wp2_140807_1_137.akf	2	2	Supine; bilateral hip flex–ext (knees extended)	Supine	9	720	73.3945	0	646	0	5.047	5.047	331.05	45.9792	217.281	30.1779	1094.71	1.52044	0.350962	1.59126	1.4809	0.269403	10	72	5.047	100	55.9702	15.0777	0.0177338	51.4785	21.3091
wp2_150107_1_108.akf	2	6	Supine; unilateral leg cycling (right)	Supine	2	720	73.3945	0	820	0	6.442	6.442	204.05	28.3403	125.033	17.3657	804.709	1.11765	0.246474	1.69873	1.33283	0.810987	10	72	6.442	100	53.1197	39.0416	0.0182537	28.2565	11.3714
wp2_151206_1_95.akf	2	1	Supine; right hip flex–ext (knee extended)	Supine	1	720	73.3945	0	618	0	4.846	4.846	82.95	11.5208	74.5619	10.3558	361.359	0.501887	0.0683721	1.74181	3.11336	1.81654	10	72	2.747	56.6859	72.1932	61.1673	0.0244972	11.7189	4.29418
wp2_151206_1_100.akf	2	4	Supine; cervical flexion (head lift)	Supine	1	720	73.3945	0	819	0	6.441	6.441	72.44	10.0611	71.6489	9.95124	461.486	0.640952	0.00602952	1.60462	60.6012	6.0545	10	72	1.913	29.7004	89.0546	80.6213	0.0226545	10.1204	3.61012
wp2_151206_1_104.akf	2	3	Supine; pelvic bridge	Supine	1	720	73.3945	0	729	0	5.643	5.643	460.86	64.0083	288.293	40.0407	1619.97	2.24996	0.509004	1.96606	2.25452	0.22888	10	72	5.4	95.6938	66.0802	12.8918	0.023661	88.2932	37.0638
wp2_160507_1_159.akf	2	1	Supine; right hip flex–ext (knee extended)	Supine	6	720	73.3945	0	565	0	4.44	4.44	99.75	13.8542	90.635	12.5882	402.47	0.558986	0.0773013	1.50788	3.96528	1.80499	10	72	4.44	100	75.8458	61.0127	0.0188015	14.472	5.47236
wp2_170408_1_80.akf	2	3	Supine; pelvic bridge	Supine	17	720	73.3945	0	877	0	6.84	6.84	589.08	81.8167	335.063	46.5365	2271.57	3.15496	0.629026	1.75488	3.09175	0.227041	10	72	6.84	100	72.0766	12.7916	0.0207056	126.813	53.5482
wp2_170408_1_81.akf	2	4	Supine; cervical flexion (head lift)	Supine	17	720	73.3945	0	663	0	5.248	5.248	168.45	23.3958	116.039	16.1166	607.379	0.843582	0.28303	1.77868	4.29217	1.00543	10	72	5.248	100	76.885	45.1551	0.0215284	29.2346	11.7899
wp4_200110_1_43.akf	4	4	Supine; cervical flexion (head lift)	Supine	24	630	64.2202	0	712	0	7.028	7.028	93.48	14.8381	71.9611	11.4224	505.774	0.802816	0.217869	0.311288	2.8891	1.11354	10	63	4.177	59.4337	70.9078	48.0749	0.00552325	17.0768	6.58709
wp4_131108_1_107.akf	4	1	Supine; right hip flex–ext (knee extended)	Supine	10	580	59.1233	0	609	0	6.021	6.021	51.61	8.89828	50.8859	8.77343	306.386	0.528252	0.00863492	0.333167	32.9133	9.27129	10	58	0	0	88.2597	83.8439	0.00659605	8.97097	3.11823
wp5_130109_1_144.akf	5	3	Supine; pelvic bridge	Supine	6	630	64.2202	0	829	0	8.026	8.026	227.64	36.1333	160.748	25.5156	1289.04	2.04609	0.377477	0.887694	1.093	0.36657	10	63	8.026	100	47.5442	20.1314	0.00723428	36.7223	14.9943
wp5_130109_1_142.akf	5	1	Supine; right hip flex–ext (knee extended)	Supine	6	630	64.2202	0	640	0	6.22	6.22	133.18	21.1397	99.9439	15.8641	621.665	0.98677	0.195884	0.699929	1.3153	0.854257	10	63	6.22	100	52.755	40.5058	0.00792331	20.1247	7.89143
wp4_110209_2_64.akf	4	3	Supine; pelvic bridge	Supine	13	580	59.1233	0	655	0	6.428	6.428	269.17	46.4086	196.741	33.9208	1263.23	2.17799	0.43085	0.865448	3.89631	0.192928	10	58	5.586	86.9011	75.6056	10.9198	0.00561926	64.3192	26.8042
wp1_050907_1_153.akf	1	7	Prone; lifting right arm	Prone	12	660	67.2783	0	381	0	3.844	3.844	275.14	41.6879	169.729	25.7164	652.136	0.988085	0.49416	0.842081	0.150095	0.0619413	10	66	3.325	86.4984	8.53607	3.54444	0.00426832	9.24559	3.23575
wp1_090707_1_139.akf	1	10	Prone; lifting left arm + right leg	Prone	10	660	67.2783	0	435	0	4.442	4.442	102.1	15.4697	76.6872	11.6193	339.552	0.514473	0.294475	0.643117	0.259551	0.0705878	10	66	3.025	68.1	14.5501	4.03769	0.00754574	5.03086	1.43207
wp1_150807_1_119.akf	1	8	Prone; lifting right arm + left leg	Prone	11	660	67.2783	0	675	0	6.85	6.85	122.99	18.6348	90.3696	13.6924	619.182	0.938155	0.226252	0.506063	0.139077	0.10224	10	66	5.445	79.4891	7.91772	5.83766	0.00512937	3.14775	0.626206
wp1_151206_1_128.akf	1	10	Prone; lifting left arm + right leg	Prone	2.8	660	67.2783	0	440	0	4.44	4.44	208.58	31.603	132.908	20.1376	590.431	0.894592	0.352437	0.472652	0.170538	0.106139	10	66	3.668	82.6126	9.67798	6.05861	0.00816921	7.18523	2.35403
wp1_160408_1_90.akf	1	7	Prone; lifting right arm	Prone	19	660	67.2783	0	576	0	5.842	5.842	405.16	61.3879	194.972	29.5412	1136.48	1.72194	0.583927	0.682202	0.233156	0.119517	10	66	5.011	85.7754	13.1244	6.81551	0.00286718	22.0785	8.72753
wp1_160408_1_91.akf	1	10	Prone; lifting left arm + right leg	Prone	19	660	67.2783	0	674	0	6.842	6.842	251.22	38.0636	159.942	24.2336	1093.8	1.65727	0.429938	0.706116	0.166777	0.102859	10	66	6.219	90.8945	9.46848	5.87274	0.00339055	8.95378	3.11087
wp1_250407_1_58.akf	1	7	Prone; lifting right arm	Prone	7	660	67.2783	0	380	0	3.841	3.841	210.29	31.8621	130.546	19.7798	501.463	0.759793	0.500395	0.593464	0.136402	0.0892963	10	66	2.721	70.8409	7.76735	5.10277	0.00602166	6.461	2.04409
wp1_250407_1_65.akf	1	10	Prone; lifting left arm + right leg	Prone	7	660	67.2783	0	419	0	4.249	4.249	97.21	14.7288	68.1498	10.3257	289.737	0.438995	0.259323	0.327872	0.147909	0.09855	10	66	2.763	65.0271	8.41353	5.62833	0.00715787	2.71393	0.440554
wp2_030708_1_59.akf	2	9	Prone; lifting right arm + left leg	Prone	20	720	73.3945	0	790	0	6.242	6.242	183.79	25.5264	116.637	16.1996	727.324	1.01017	0.283992	1.84065	2.5723	1.20522	10	72	6.242	100	68.756	50.3161	0.021788	30.5484	12.3522
wp2_050707_1_155.akf	2	10	Prone; lifting left arm + right leg	Prone	8	720	73.3945	0	575	0	4.443	4.443	533.49	74.0958	357.925	49.7118	1586.66	2.2037	0.389687	3.29402	0.478314	0.131756	10	72	4.443	100	25.5625	7.50582	0.00896962	44.431	18.2932
wp2_050907_1_24.akf	2	7	Prone; lifting right arm	Prone	10	720	73.3945	0	500	0	3.841	3.841	725.6	100.778	437.886	60.8174	1670.45	2.32007	0.490533	5.15222	0.80928	0.144581	10	72	3.841	100	38.9826	8.2269	0.0138399	94.4963	39.7184
wp2_140207_1_179.akf	2	7	Prone; lifting right arm	Prone	3	720	73.3945	0	468	0	3.644	3.644	412.09	57.2347	288.308	40.0427	1046.91	1.45405	0.348409	2.32177	0.598607	0.203	10	72	3.644	100	30.905	11.4751	0.00976204	39.6388	16.2424
wp2_140307_1_121.akf	2	7	Prone; lifting right arm	Prone	4	720	73.3945	0	727	0	5.644	5.644	427.83	59.4208	274.124	38.0728	1543.84	2.14422	0.410904	3.13195	0.836595	0.318198	10	72	5.644	100	39.9157	17.651	0.0112415	53.7949	22.3004
wp2_160507_1_178.akf	2	10	Prone; lifting left arm + right leg	Prone	6	720	73.3945	0	544	0	4.242	4.242	474.63	65.9208	306.309	42.5429	1290.47	1.79232	0.444406	2.91489	0.952613	0.245065	10	72	4.242	100	43.6098	13.7698	0.0123418	65.6749	27.3844
wp2_160507_1_180.akf	2	9	Prone; lifting right arm + left leg	Prone	6	720	73.3945	0	544	0	4.246	4.246	404.77	56.2181	255.427	35.4759	1080.63	1.50088	0.382408	2.69776	0.987921	0.280005	10	72	4.246	100	44.6519	15.6425	0.0130059	54.6188	22.653
wp4_130109_1_171.akf	4	7	Prone; lifting right arm	Prone	12	580	59.1233	0	712	0	7.02	7.02	145.21	25.0362	74.59	12.8604	523.074	0.901852	0.467532	0.631348	365.738	5.83392	10	58	2.449	34.886	89.8433	80.2733	0.00652168	36.7413	15.0024
wp4_130109_1_173.akf	1	12	Sitting; upper body extension	Sitting	12	660	67.2783	0	675	0	6.846	6.846	136.21	20.6379	84.1321	12.7473	575.366	0.871767	0.396213	0.527636	0.144054	0.102412	10	66	4.011	58.589	8.19728	5.84736	0.0118741	4.10848	1.03735
wp1_140307_1_41.akf	1	11	Sitting; upper body flexion	Sitting	6	660	67.2783	0	918	0	9.247	9.247	341.89	51.8015	228.183	34.5731	2106.34	3.19142	0.471804	1.18794	0.218709	0.121243	10	66	9.247	100	12.3368	6.91295	0.00412236	16.2897	6.25023
wp1_140307_1_45.akf	1	13	Sitting; lateral bending right	Sitting	6	660	67.2783	0	678	0	6.847	6.847	182.16	27.6	137.462	20.8276	940.986	1.42574	0.172344	1.20905	0.21958	0.201672	10	66	6.847	100	12.3844	11.402	0.00724612	6.93954	2.24889
wp1_170407_1_59.akf	1	12	Sitting; upper body extension	Sitting	7	660	67.2783	0	538	0	5.44	5.44	152.75	23.1439	120.369	18.2377	654.415	0.991539	0.199945	0.616441	0.136628	0.0848804	10	66	5.44	100	7.78003	4.85166	0.00562932	3.75943	0.887971
wp1_250907_1_54.akf	1	11	Sitting; upper body flexion	Sitting	12	660	67.2783	0	737	0	7.444	7.444	376.75	57.0833	219.216	33.2146	1627.05	2.46523	0.511988	1.5202	0.243396	0.104877	10	66	7.444	100	13.6796	5.98712	0.00411252	20.4114	8.01411
wp2_050907_1_89.akf	2	11	Sitting; upper body flexion	Sitting	10	720	73.3945	0	972	0	7.445	7.445	521.01	72.3625	422.561	58.689	3143.04	4.36533	0.108207	4.15963	0.338357	0.185362	10	72	7.445	100	18.6936	10.5012	0.00909003	25.7023	10.2783
wp2_050907_1_92.akf	2	12	Sitting; upper body extension	Sitting	10	720	73.3945	0	811	0	6.245	6.245	429.48	59.65	351.563	48.8282	2194.87	3.04842	0.118124	2.50541	0.244712	0.193746	10	72	6.245	100	13.7507	10.965	0.00780595	15.8536	6.06359
wp2_150107_1_7.akf	2	13	Sitting; lateral bending right	Sitting	2	720	73.3945	0	951	0	7.243	7.243	517.25	71.8403	462.401	64.2224	3348.07	4.65009	0.0623603	3.686	0.22553	0.109309	10	72	7.243	100	12.7093	6.23819	0.00741398	16.7908	6.46467
wp2_150107_1_9.akf	2	14	Sitting; lateral bending left	Sitting	2	720	73.3945	0	839	0	6.44	6.44	488.64	67.8667	436.801	60.6668	2812.59	3.90638	0.0529594	3.23897	0.335217	0.318756	10	72	6.44	100	18.532	17.68	0.00786517	22.7127	8.99895
wp2_150107_1_46.akf	2	11	Sitting; upper body flexion	Sitting	2	720	73.3945	0	1058	0	8.042	8.042	695.85	96.6458	503.446	69.9231	4031.83	5.59977	0.255082	2.72406	0.221685	0.189876	10	72	8.042	100	12.4995	10.7511	0.00448852	26.2527	10.5139
wp2_271106_1_42.akf	2	12	Sitting; upper body extension	Sitting	0.4	720	73.3945	0	1095	0	8.446	8.446	360.48	50.0667	252.861	35.1196	2133.29	2.9629	0.240113	1.37644	0.319751	0.283969	10	72	8.446	100	17.7317	15.8529	0.00737648	18.9096	7.37143
wp4_131108_1_19.akf	4	13	Sitting; lateral bending right	Sitting	10	580	59.1233	0	749	0	7.228	7.228	554.96	95.6828	371.835	64.1095	2683.94	4.62749	0.242299	1.30453	0.358994	0.217481	10	58	7.228	100	19.7478	12.2697	0.00260005	40.1627	16.4666
wp4_200608_1_47.akf	4	13	Sitting; lateral bending right	Sitting	5	580	59.1233	0	623	0	6.041	6.041	511.16	88.131	358.903	61.8798	2165.97	3.73442	0.214553	1.64079	0.347202	0.127857	10	58	6.041	100	19.1471	7.28613	0.00323876	35.1085	14.3037
wp4_200608_1_49.akf	4	12	Sitting; upper body extension	Sitting	5	580	59.1233	0	703	0	6.843	6.843	428.75	73.9224	306.001	52.7588	2091.58	3.60618	0.242163	1.19925	0.366218	0.319302	10	58	6.843	100	20.1136	17.7084	0.00361701	31.5766	12.7922
wp4_200608_1_58.akf	4	14	Sitting; lateral bending left	Sitting	5	580	59.1233	0	561	0	5.448	5.448	364.29	62.8086	339.404	58.5179	1849.27	3.18839	0.0394823	1.61102	0.245432	0.183674	10	58	5.448	100	13.7897	10.4077	0.0046484	15.562	5.93884
wp5_120309_1_84.akf	5	12	Sitting; upper body extension	Sitting	8	630	64.2202	0	516	0	5.023	5.023	228.64	36.2921	138.562	21.9939	694.688	1.10268	0.323002	1.29081	0.850227	0.644176	10	63	5.023	100	40.3721	32.7886	0.0101152	31.1013	12.5888
wp5_130109_1_55.akf	5	13	Sitting; lateral bending right	Sitting	6	630	64.2202	0	805	0	7.827	7.827	538.21	85.4302	325.113	51.6052	2542.95	4.03643	0.479175	1.31476	0.508432	0.234487	10	63	7.827	100	26.9502	13.1967	0.00704583	57.2712	23.7881
wp5_311008_1_69.akf	5	13	Sitting; lateral bending right	Sitting	3.5	630	64.2202	0	877	0	8.427	8.427	523.83	83.1476	297.552	47.2305	2492.85	3.9569	0.580122	1.47872	0.98279	0.471424	10	63	8.427	100	44.5027	25.2403	0.0052268	92.0923	38.6896
wp1_050907_1_22.akf	1	16	Standing; upper body extension	Standing	12	660	67.2783	0	498	0	5.049	5.049	132.27	20.0409	80.0633	12.1308	403.415	0.611235	0.372482	0.573934	0.205451	0.168692	10	66	2.403	47.5936	11.6099	9.57518	0.0113342	5.53548	1.64803
wp1_050907_1_26.akf	1	21	Standing; elevation of both arms 90°	Standing	12	660	67.2783	0	579	0	5.842	5.842	299.4	45.3636	189.618	28.7299	1106.14	1.67596	0.454945	0.72643	0.213972	0.158878	10	66	5.842	100	12.0776	9.0276	0.00457606	13.8099	5.18903
wp1_090707_1_46.akf	1	20	Standing; elevation of right arm 90°	Standing	10	660	67.2783	0	539	0	5.442	5.442	191.02	28.9424	149.881	22.7092	815.828	1.2361	0.218093	0.47676	0.197501	0.177227	10	66	5.442	100	11.1722	10.05	0.00373761	6.83086	2.20238
wp1_101106_1_105 (1).akf	1	15	Standing; upper body flexion	Standing	1.6	660	67.2783	0	768	0	7.646	7.646	547.23	82.9136	394.916	59.8358	3013.48	4.56588	0.390028	2.43617	0.202865	0.0976337	10	66	7.646	100	11.4677	5.57632	0.00560642	22.9139	9.08505
wp1_140307_1_66 (1).akf	1	16	Standing; upper body extension	Standing	6	660	67.2783	0	637	0	6.446	6.446	154.36	23.3879	130.413	19.7596	840.477	1.27345	0.0753175	0.932523	0.180465	0.0889374	10	66	6.446	100	10.2298	5.08237	0.00643409	4.46645	1.19054
wp1_140307_1_78.akf	1	21	Standing; elevation of both arms 90°	Standing	6	660	67.2783	0	640	0	6.442	6.442	324.86	49.2212	224.86	34.0697	1447.18	2.1927	0.334833	0.760329	0.166617	0.151585	10	66	6.442	100	9.45955	8.61956	0.0033384	10.7982	3.90019
wp1_140307_1_102.akf	1	15	Standing; upper body flexion	Standing	6	660	67.2783	0	678	0	6.842	6.842	408.37	61.8742	250.089	37.8923	1705.67	2.58435	0.444768	1.5177	0.178857	0.131782	10	66	6.842	100	10.1405	7.50729	0.00479819	15.739	6.01456
wp1_141211_1_76.akf	1	15	Standing; upper body flexion	Standing	63	742	75.6371	0	716	0	7.223	7.223	739.51	99.6644	499.545	67.3242	3603.38	4.8563	0.277515	4.32677	0.23126	0.161137	10	74.2	7.223	100	13.0213	9.1538	0.00623083	28.6875	11.5558
wp1_141211_1_173.akf	1	16	Standing; upper body extension	Standing	63	742	75.6371	0	2545	0	26.021	26.021	442.1	59.5822	302.027	40.7045	7865.89	10.6009	0.304377	1.92286	0.288988	0.185538	10	74.2	26.021	100	16.1187	10.511	0.00479191	21.5766	8.51272
wp1_151206_1_41.akf	1	20	Standing; elevation of right arm 90°	Standing	2.8	660	67.2783	0	600	0	6.043	6.043	327.21	49.5773	274.864	41.6461	1660.67	2.51617	0.16839	1.13829	0.181773	0.17368	10	66	6.043	100	10.3023	9.85285	0.00429467	10.3596	3.71246
wp1_160408_1_4.akf	1	17	Standing; lateral bending left	Standing	19	660	67.2783	0	617	0	6.243	6.243	237.87	36.0409	216.428	32.7921	1351.06	2.04707	0.0485802	1.7117	0.201071	0.14621	10	66	6.243	100	11.3689	8.31829	0.00767507	7.44974	2.46722
wp1_170407_1_50.akf	1	15	Standing; upper body flexion	Standing	7	660	67.2783	0	551	0	5.561	5.561	387.29	58.6803	246.389	37.3316	1366.18	2.06996	0.425292	1.43286	0.236474	0.139265	10	66	5.561	100	13.3045	7.92831	0.00472013	19.247	7.51581
wp1_190608_1_17.akf	1	16	Standing; upper body extension	Standing	21	660	67.2783	0	712	0	7.242	7.242	223.83	33.9136	136.331	20.6563	985.288	1.49286	0.421256	1.02815	0.183028	0.109303	10	66	7.242	100	10.372	6.23784	0.0137915	8.67781	2.99277
wp1_250907_1_32.akf	1	20	Standing; elevation of right arm 90°	Standing	12	660	67.2783	0	499	0	5.042	5.042	227.94	34.5364	168.245	25.4917	848.089	1.28498	0.271998	0.44833	0.212409	0.182155	10	66	5.042	100	11.9919	10.3235	0.00349219	9.12751	3.18522
wp1_281106_1_65 (1).akf	1	19	Standing; abduction of both arms	Standing	2.2	660	67.2783	0	481	0	4.843	4.843	236.38	35.8152	203.506	30.8342	985.521	1.49321	0.0875849	0.756968	0.178845	0.161785	10	66	4.843	100	10.1399	9.18995	0.00411655	6.85757	2.2138
wp1_290510_1_24.akf	1	16	Standing; upper body extension	Standing	44	660	67.2783	0	692	0	7.02	7.02	366.14	55.4758	278.347	42.1738	1951.71	2.95714	0.265979	1.31335	0.203377	0.175592	10	66	7.02	100	11.4959	9.95918	0.00780411	13.9969	5.26904
wp1_290510_1_27.akf	1	18	Standing; lateral bending right	Standing	44	660	67.2783	0	714	0	7.22	7.22	408.62	61.9121	351	53.1818	2533.64	3.83885	0.114744	2.96243	0.264527	0.210497	10	66	7.22	100	14.8169	11.8871	0.00749959	17.6496	6.83219
wp1_301107_1_5.akf	1	18	Standing; lateral bending right	Standing	14	660	67.2783	0	439	0	4.442	4.442	200.07	30.3136	161.023	24.3974	715.26	1.08373	0.147961	1.59424	0.251493	0.188078	10	66	4.442	100	14.1167	10.6516	0.00855706	8.48739	2.91128
wp1_310107_1_30.akf	1	20	Standing; elevation of right arm 90°	Standing	4	660	67.2783	0	521	0	5.243	5.243	280.03	42.4288	220.041	33.3396	1153.31	1.74745	0.193685	0.723049	0.192522	0.177893	10	66	5.243	100	10.8974	10.087	0.00367887	9.57475	3.37661
wp1_310107_1_48.akf	1	21	Standing; elevation of both arms 90°	Standing	4	660	67.2783	0	481	0	4.843	4.843	381.03	57.7318	295.895	44.8326	1429.77	2.16631	0.227732	0.972677	0.188177	0.176978	10	66	4.843	100	10.6571	10.0362	0.00295034	13.1078	4.88855
wp2_030708_1_16.akf	2	15	Standing; upper body flexion	Standing	20	720	73.3945	0	857	0	6.644	6.644	636.13	88.3514	348.218	48.3635	2300.57	3.19524	0.472432	1.89087	0.536106	0.309623	10	72	6.644	100	28.196	17.2037	0.00761673	61.4669	25.5836
wp2_050707_1_16.akf	2	15	Standing; upper body flexion	Standing	8	720	73.3945	0	831	0	6.24	6.24	844.84	117.339	561.072	77.9267	3476.48	4.82845	0.317304	6.64396	0.254516	0.201357	10	72	6.24	100	14.2795	11.3847	0.00885484	38.1254	15.5947
wp2_050907_1_53.akf	2	15	Standing; upper body flexion	Standing	10	720	73.3945	0	933	0	7.047	7.047	751.21	104.335	498.556	69.2439	3495.02	4.85419	0.300639	5.20866	0.325466	0.210681	10	72	7.047	100	18.0283	11.8971	0.00780522	41.9979	17.2519
wp2_071207_1_17.akf	2	16	Standing; upper body extension	Standing	13	720	73.3945	0	776	0	6.045	6.045	338.74	47.0472	245.352	34.0766	1480.97	2.0569	0.284765	1.31621	0.450591	0.214238	10	72	6.045	100	24.2559	12.0922	0.00785242	24.8314	9.90562
wp2_071207_1_18.akf	2	20	Standing; elevation of right arm 90°	Standing	13	720	73.3945	0	781	0	6.044	6.044	453.6	63	374.047	51.9509	2260.02	3.13892	0.171116	2.38847	0.207558	0.19069	10	72	6.044	100	11.7257	10.7961	0.00529724	14.9941	5.6958
wp2_140207_1_26.akf	2	19	Standing; abduction of both arms	Standing	3	720	73.3945	0	731	0	5.643	5.643	449.32	62.4056	402.585	55.9146	2271.82	3.15531	0.0730918	1.06696	0.229349	0.213261	10	72	5.643	100	12.9173	12.0386	0.00240365	14.9701	5.68552
wp2_140307_1_69.akf	2	21	Standing; elevation of both arms 90°	Standing	4	720	73.3945	0	656	0	5.041	5.041	681.55	94.6597	553.709	76.904	2785.99	3.86944	0.218472	1.79627	0.237202	0.192769	10	72	5.041	100	13.3441	10.911	0.00279105	26.6203	10.6712
wp2_140807_1_6.akf	2	18	Standing; lateral bending right	Standing	9	720	73.3945	0	810	0	6.242	6.242	484.68	67.3167	403.148	55.9927	2515.07	3.49315	0.128845	3.20203	0.264745	0.172259	10	72	6.242	100	14.8286	9.77378	0.00678665	19.448	7.60181
wp2_150107_1_62.akf	2	21	Standing; elevation of both arms 90°	Standing	2	720	73.3945	0	577	0	4.442	4.442	465.44	64.6444	371.435	51.5882	1648.85	2.29007	0.23236	1.14987	0.363692	0.261782	10	72	4.442	100	19.9859	14.6698	0.00479097	27.2287	10.9315
wp2_150107_1_65.akf	2	15	Standing; upper body flexion	Standing	2	720	73.3945	0	833	0	6.245	6.245	809.3	112.403	613.55	85.2153	3816.23	5.30031	0.277489	2.8904	0.25582	0.0954846	10	72	6.245	100	14.3497	5.45433	0.00471046	35.5881	14.5089
wp2_160507_1_75.akf	2	20	Standing; elevation of right arm 90°	Standing	6	720	73.3945	0	576	0	4.44	4.44	513.36	71.3	436.774	60.663	1939.1	2.6932	0.143597	2.03752	0.275028	0.227814	10	72	4.44	100	15.3778	12.8338	0.00397781	21.6225	8.53239
wp2_160507_1_79.akf	2	21	Standing; elevation of both arms 90°	Standing	6	720	73.3945	0	709	0	5.44	5.44	649.7	90.2361	525.29	72.957	2853.99	3.96388	0.224967	2.13134	0.28975	0.201286	10	72	5.44	100	16.1589	11.3807	0.00338242	30.7625	12.4438
wp2_160507_1_84.akf	2	16	Standing; upper body extension	Standing	6	720	73.3945	0	701	0	5.442	5.442	433.23	60.1708	286.842	39.8391	1558.26	2.16424	0.303137	1.51559	0.397583	0.315953	10	72	5.442	100	21.6819	17.5341	0.00727833	28.9692	11.6764
wp2_170407_1_103.akf	2	18	Standing; lateral bending right	Standing	5	720	73.3945	0	757	0	5.845	5.845	488.15	67.7986	371.128	51.5455	2166.16	3.00855	0.230587	4.11109	0.368067	0.190338	10	72	5.845	100	20.207	10.7767	0.00848613	28.8185	11.6119
wp2_170407_1_104.akf	2	17	Standing; lateral bending left	Standing	5	720	73.3945	0	597	0	4.646	4.646	336.3	46.7083	303.012	42.085	1407.88	1.95539	0.0666923	2.924	0.353181	0.284682	10	72	4.646	100	19.4522	15.8907	0.00890442	16.5923	6.37971
wp2_271106_1_62.akf	2	15	Standing; upper body flexion	Standing	0.4	720	73.3945	0	696	0	5.241	5.241	664.27	92.2597	556.491	77.2904	2913.35	4.04632	0.187055	2.12252	0.259643	0.188126	10	72	5.241	100	14.5551	10.6543	0.00444887	27.5229	11.0574
wp3_150708_1_34.akf	3	15	Standing; upper body flexion	Standing	16	640	65.2396	0	813	0	8.449	8.449	592.96	92.65	347.287	54.2636	2925.06	4.5704	0.599933	1.81271	0.227517	0.111753	10	64	8.292	98.1418	12.8176	6.37653	0.00596979	32.8853	13.3523
wp3_180408_1_21.akf	3	20	Standing; elevation of right arm 90°	Standing	0.1	640	65.2396	0	638	0	6.65	6.65	247.31	38.6422	185.582	28.9972	1234.05	1.92821	0.204062	1.07569	0.122874	0.0890954	10	64	6.65	100	7.00506	5.09135	0.00443532	5.67437	1.70746
wp3_180408_1_24.akf	3	21	Standing; elevation of both arms 90°	Standing	0.1	640	65.2396	0	792	0	8.245	8.245	313.5	48.9844	225.229	35.1921	1856.62	2.90097	0.271335	1.35963	0.106525	0.0818423	10	64	8.245	100	6.08048	4.67879	0.00441441	6.59656	2.10211
wp3_280311_1_17.akf	3	15	Standing; upper body flexion	Standing	48	640	65.2396	0	572	0	6.022	6.022	308.08	48.1375	181.463	28.3537	1091.93	1.70615	0.505191	1.53147	0.546925	0.310008	10	64	6.022	100	28.6754	17.2239	0.0195191	34.7678	14.1579
wp4_071011_1_51.akf	4	15	Standing; upper body flexion	Standing	45	580	59.1233	0	720	0	7.029	7.029	522.81	90.1397	299.969	51.7188	2100.55	3.62164	0.483493	1.5096	0.61052	0.282557	10	58	7.029	100	31.4049	15.7779	0.00636243	69.6799	29.0983
wp4_101210_1_81.akf	4	18	Standing; lateral bending right	Standing	35	580	59.1233	0	556	0	5.421	5.421	476.8	82.2069	360.304	62.1214	1947.42	3.35762	0.244404	2.75569	0.276583	0.125791	10	58	5.421	100	15.4605	7.16965	0.00616664	27.2702	10.9493
wp4_130109_1_17.akf	4	15	Standing; upper body flexion	Standing	12	580	59.1233	0	708	0	7.025	7.025	817.51	140.95	424.536	73.1959	3012.19	5.19343	0.595591	2.1241	0.575217	0.221171	10	58	7.025	100	29.9082	12.4713	0.00467532	112.137	47.2677
wp4_131108_1_76.akf	4	20	Standing; elevation of right arm 90°	Standing	10	580	59.1233	0	701	0	6.823	6.823	314.81	54.2776	247.434	42.6611	1687.85	2.91008	0.211217	0.949632	0.423489	0.349362	10	58	6.823	100	22.9521	19.2575	0.0041362	25.6368	10.2503
wp4_131108_1_78.akf	4	21	Standing; elevation of both arms 90°	Standing	10	580	59.1233	0	742	0	7.225	7.225	371.91	64.1224	282.139	48.6447	2036.36	3.51097	0.250075	0.97591	0.461323	0.296737	10	58	7.225	100	24.765	16.5276	0.00340006	33.5779	13.6486
wp4_170408_1_20.akf	4	20	Standing; elevation of right arm 90°	Standing	2.8	580	59.1233	0	744	0	7.244	7.244	277.25	47.8017	224.44	38.6966	1625.48	2.80256	0.176751	0.860755	0.401292	0.337902	10	58	7.244	100	21.8652	18.6702	0.00345309	20.9491	8.24421
wp4_200608_1_25.akf	4	21	Standing; elevation of both arms 90°	Standing	5	580	59.1233	0	742	0	7.248	7.248	304.16	52.4414	232.835	40.1439	1686.43	2.90764	0.223155	0.800625	0.395712	0.292062	10	58	7.248	100	21.5893	16.2811	0.00339991	23.6018	9.37943
wp5_130109_1_15.akf	5	15	Standing; upper body flexion	Standing	6	630	64.2202	0	849	0	8.22	8.22	422.33	67.0365	250.298	39.7298	2049.38	3.25299	0.554808	0.954201	0.862476	0.281331	10	63	8.22	100	40.777	15.7129	0.00633427	68.0736	28.4109
wp5_141211_1_50.akf	5	21	Standing; elevation of both arms 90°	Standing	41	630	64.2202	0	693	0	7.024	7.024	250.75	39.8016	204.557	32.4694	1436.23	2.27972	0.182705	1.56189	1.22373	0.612863	10	63	7.024	100	50.7451	31.5026	0.0107622	36.4509	14.8781
wp5_141211_1_78.akf	5	15	Standing; upper body flexion	Standing	41	630	64.2202	0	662	0	6.63	6.63	999.5	158.651	459.97	73.0111	3024.35	4.80055	0.687466	1.70026	1.84467	0.321078	10	63	6.63	100	61.5378	17.8007	0.0131746	235.359	100
wp5_141211_1_92.akf	5	16	Standing; upper body extension	Standing	41	630	64.2202	0	751	0	7.625	7.625	190.28	30.2032	144.628	22.9569	1102.27	1.74964	0.176561	1.6442	2.56019	1.09119	10	63	7.625	100	68.6646	47.4968	0.0140765	33.1005	13.4443
wp5_161009_1_19.akf	5	16	Standing; upper body extension	Standing	15	630	64.2202	0	591	0	5.822	5.822	122.67	19.4714	86.3793	13.711	502.573	0.797735	0.211629	1.04542	3.66133	1.81159	10	63	5.822	100	74.7237	61.1013	0.0111628	22.7586	9.01855
wp5_280510_1_20.akf	5	15	Standing; upper body flexion	Standing	22	630	64.2202	0	807	0	7.888	7.888	796.51	126.43	475.875	75.5357	3727.94	5.91737	0.624202	2.19374	2.59391	0.142455	10	63	7.888	100	68.9174	8.10755	0.0125669	191.603	81.2746
wp1_050907_1_18.akf	1	15	Standing; upper body flexion	Standing	12	660	67.2783	0	742	0	7.449	7.449	540.03	81.8227	294.13	44.5652	2184.75	3.31022	0.550536	1.90649	0.268437	0.127579	10	66	7.449	100	15.0261	7.27045	0.00524875	32.8919	13.3551
wp2_170407_1_168 (1).akf	2	16	Standing; upper body extension	Standing	5	720	73.3945	0	1600	0	12.446	12.446	525.57	72.9958	351.746	48.8536	4375.34	6.07687	0.219172	1.53457	0.361638	0.252217	10	72	12.446	100	19.8819	14.1557	0.00528025	30.2655	12.2311
wp5_280510_1_27.akf	5	17	Standing; lateral bending left	Standing	22	630	64.2202	0	586	0	5.82	5.82	113.28	17.981	101.7	16.1429	591.882	0.939495	0.0690103	1.10445	1.9277	1.09662	10	63	5.82	100	62.5819	47.6385	0.0110355	17.0626	6.58101
